# Supplementary material for: Gender disparities in kidney replacement therapies and transplantation in Colombia
Source: BMC Nephrol. 2024 Feb 26;25:70. doi: 10.1186/s12882-024-03492-3 (PMC10897986; doi:10.1186/s12882-024-03492-3)
Supplement: Supplementary file 1 — Supplementary Material 1. [file 12882_2024_3492_MOESM1_ESM.xlsx]

## Sheet: Datos Colombia 2015-2020
		2015	2016	2017	2018	2019	2020	2021
Colombian Population	n	47520667	48175048	48909844	49661056	50339443	50882884	51049000
	Male	23288928 (49,008%)	23618299 (49,026%)	23990278 (49,05%)	24370666 (49,074%)	24713142 (49,093%)	24984513 (49,120%)	25171408 (49,308%)
	Female	24231739 (50,99%)	24556749 (50,97%)	24919566 (50,95%)	26290390 (50,926%)	25626301 (50,917%)	25898371 (50,88%)	26094433 (51,116%)
Incidence of DM (per 1000)	Crude	1.6	1.9	1.78	2.27	3.72	3.38	3.49
	Male	1.21	1.64	1.54	1.85	3.27	2.98	3.02
	Female	1.59	2.2	2.01	2.68	4.16	3.77	3.93
Prevalence DM (per 100)	Crude	1.9	2.1	2.23	2.62	2.58	2.86	3.11
	Male	1.56	1.76	1.86	2.15	2.12	2.37	2.58
	Female	2.25	2.38	2.6	3.07	3.04	3.33	3.6
HB1AC (%)	Male	7.47	7.3	7.43	7.37	7.43	7.38
	Female	7.42	7.27	7.34	7.34	7.41	7.35
Incidence HTN (per 1000)	Crude	5.1	5.4	5.7	6.38	9.9	8.34	8.15
	Male	3.86	4.56	4.77	5.15	8.23	7.09	6.84
	Female	5.58	6.26	6.61	7.58	11.54	9.54	9.39
Prevalence HTN (per 100)	Crude	6.5	7.2	7.66	8.12	8.36	9.08	9.64
	Male	4.93	4.56	5.95	6.38	6.5	7.21	7.75
	Female	8.03	8.72	9.33	9.87	10.18	10.85	11.44
Patients with chronic kidney disease	n			1655639	1479733	178802	152354	889123
	Male			568834 (40,4%)	577514 (38,6%)		68010 (44,64%)	365250 (41,08%)
	Female			837763 (59,5%)	902219 (61,4%)		84344 (55,36%)	523873 (58,92%)
Incidence (per 1000)	Total	5.3	7.4	5.1	5	3.5	3.05	3.05
	Male	4.2	6.5	4	4.2	2	2.79	2.69
	Female	6.4	8.2	5.9	5.6	4	3.3	3.39
Total prevalence (per 100)	Total	2	2.7	2.8	2.9	1.84	1.7	1.75
	Male	2.3	3	3.1	3.2	1.5	1.44	1.47
	Female	1.7	2.3	2.6	2.7	2.2	1.95	2.01
Mortality (per 100.000)	Total	35.6	36.8	67.91	50.66	36.91	43.4	74.44
	Male	37.9	40.3	76.41	56	36.2	43.35	80.87
	Female	33.8	34	61.4	46.6	36.2	43.45	68.3
Patients with ESRD 5	n			37409	41782	45615	38739	41246
	Male			20663 (55,2%)	23763 (55,5%)
	Female			16746 (44,7%)	18019 (44,5%)
New cases	Total		3970	1139	3230	5151	4563	4518
	Male			2258 (57,4%)	2392 (55,2%)		2535 (55,6%)
	Female			1672 (42,5%)	1943 (44,8%)		2028 (44,4%)
Incidence (per 100.000)	Total	12.3	8.1	8	8.7	10.3	9.15	8.91
	Male	12.5	9.8	10	10.5	11.8	10.41
	Female	12.1	6.7	6.3	7.2	8.9	7.95
Total prevalence (per 100.000)	Total	66.8	74.1	75.9	68.4	91	77.6	81.34
	Male	78.4	88.6	91.3	83	98.7	91.67	95.02
	Female	57.3	62.2	63.2	56.5	83.6	64.29	68.28
Mortality	Total						5151	7380
	Male						2880 (55,85%)	4350 (58,33%)
	Female						2271 (44,15%)	3075 (41,67%)
Patients on renal replacement therapy (n%)	n	30884	33712	34613	36602	43153	43123	43327
	Male			22654 (58,2%)	21229 (58,04%)		25360 (58,81%)	25611 (59.11%)
	Female			16215 (41,7%)	15373 (41,96%)		17763 (41,19%)	17716 (40.89%)
New cases(n%)	Total			1592	3821	5070	4281	3810
	Male			1014 (63,3%)	2211 (57,9%)	3006 (59,3%)	2463 (57,53%)	2245 (59.11%)
	Female			578 (36,3%)	1610 (42,1%)	2064 (40,7%)	1818 (42,47%)	1565 (40.89%)
Incidence (per 100.000)	Total	12.6	8.8	3.2	7.7	10.11	8.58	7.51
	Male	15.6	10.9	4.4	9.6
	Female	10	7	2.3	6
Prevalence (per 100.000)	Total	71.5	77	78.9	81.1		86.45	85.44
	Male	89.2	96	99	88.6	102.4	104.11	103.46
	Female	56.6	60.9	62.1	56.4	70.3	69.59	68.25
Hemodialysis	n		19388	19695	21065	25510	25121	25254
	%TRR			0.564
	Male					15568 (61,02%)	15381 (61,23%)	15510 (61,42%)
	Female					9942 (38,97%)	9740 (38,77%)	9744 (38.58%)
Hemodialysis deaths (n)	Male	1374	1366	1625	1414	1864	1882 (56,4%)
	Female	1002	917	1167	1060	1316	1288 (40,6%)
Peritoneal dialysis	n		7137	7274	7661	9148	9390	9637
	%TRR			0.21
	Male					4872 (53,26%)	5033 (53,6%)	5243 (54,4%)
	Female					4276 (46,74%)	4357 (46,4%)	4394 (45,60%)
Peritoneal dialysis deaths (n)	Male	485	531	575	441	557	575 (53,3%)
	Female	533	452	485	437	544	503 (46,7%)
Donors	pmp	8.24	7	8.9	8	8.4	4.4
Deceased donors	n		620	810	702	757	397	351
	Male			494 (61%)	418 (59,5%)	465 (61,4%)	242 (61%)
	Female			316 (39%)	284 (40,5%)	292 (38,6%)	155 (39%)
Living donors (any organ)	n	166	166	177	192	203	192
	Male			91	117	134	123 (64,1%)
	Female			86	75	96	69 (35,9%)
Living kidney donors (Red de trasplantes)	Total	133	125	137	141	175	120
	pmp			2.8	2.8	3.5	2.4
	Male			101 (74%)	75 (53,2%)	69 (39,4%)	47 (39,4%)
	Female			36 (26%)	66 (46,8%)	106 (60,6%)	73 (60,6%)
Living Kidney donor transplant recipient	Male			63	66	69	55
	Female			74	75	107	65
Living liver donors	Total	33	41	40	51	51	71
	Male			21	29	28	45
	Female			19	22	23	26
Living liver donor transplant recipient	Male			25	27	34	39
	Female			15	24	17	32
Kidney waiting list (Red de Trasplantes)	n			2488	2576	2822	2741	2839
	Male						1569 (57,2%)	1604 (56,5%)
	Female						1172 (42,8%)	1235 (43,5%)
Mortality (n%)	n						251	234
	Male						156 (62%)
	Female						95 (38%)
Kidney transplantation	n		745	947	843	932	517	606
	pmp	25	21.9	26.8	23.6	26.4	15.9	18.4
	Male			495 (61%)	493	571 (61,3%)	307 (59,4%)
	Female			314 (39%)	350	361 (38,7%)	210 (40,6%)
Mortality (per 1.000.000)	n	127	114	139	100	108	138
	Rate (per 1.000.000)	2.6			2	2.1	2.77
	Male	88	69	101	75	78	91 (65,9%)
	Female	39	45	38	25	30	47 (34,05%)
Transplantation indicated (n)	Male	6230	8863	8142	7297	9031	9502
	Female	4480	6361	5742	5454	6270	6702
Transplantation contraindicated (n)	Male	4584	6576	3545	4508	6291	7074
	Female	3346	4829	2503	3321	4400	4654
Transplant physicians
Total number							119
Female transplant physicians in Colombia							10
